# Supplementary material for: Strain-specific evolution and host-specific regulation of transposable elements in the model plant symbiont Rhizophagus irregularis
Source: G3 (Bethesda). 2024 Mar 20;14(5):jkae055. doi: 10.1093/g3journal/jkae055 (PMC11075540; doi:10.1093/g3journal/jkae055)
Supplement: jkae055_Supplementary_Data [file jkae055_supplementary_data.zip]

Archive with 3 entries (3 files):
- Figure_S1_G3-2024-404933.pdf
- Supplemental_Tables_G3-2024-404933.xlsx
- Supplementary_Material_Legends_G3-2024-404933.docx
